# Supplementary material for: Integrin α6β4 Confers Doxorubicin Resistance in Cancer Cells by Suppressing Caspase-3–Mediated Apoptosis: Involvement of N-Glycans on β4 Integrin Subunit
Source: Biomolecules. 2023 Dec 6;13(12):1752. doi: 10.3390/biom13121752 (PMC10741852; doi:10.3390/biom13121752)
Supplement: Supplementary file 1 [file biomolecules-13-01752-s001.zip]

Archive with 2 entries (2 files):
- Figure S.pdf
- Source data S1.xlsx
