# Supplementary material for: Integrin α6β4 Confers Doxorubicin Resistance in Cancer Cells by Suppressing Caspase-3–Mediated Apoptosis: Involvement of N-Glycans on β4 Integrin Subunit
Source: Biomolecules. 2023 Dec 6;13(12):1752. doi: 10.3390/biom13121752 (PMC10741852; doi:10.3390/biom13121752)
Supplement: Supplementary file 1 [file biomolecules-13-01752-s001.zip › Source data S1.xlsx]

## Sheet: Figure 2h&j
Figure 1h
		Ctrl-MDA-MB435S-1	Ctrl-MDA-MB435S-2	Ctrl-MDA-MB435S-3	a6b4-MDA-MB435S-1	a6b4-MDA-MB435S-2	a6b4-MDA-MB435S-3
	(µM)
	10	23.2456	19.4431	20.2191	43.5225	38.8188	38.6041
	5	16.8129	11.1387	9.63031	34.7163	28.9248	35.169
	2.5	14.2178	11.5863	11.456	35.1178	36.4462	35.1145
	1.25	72.0395	66.2854	58.4208	74.197	95.1035	89.2039
	0.625	105.556	91.1984	83.5235	94.9411	101.161	113.195
	0.3125	104.898	90.3033	82.9302	103.935	103.483	107.088
	0.15625	106.762	96.6683	86.5358	102.516	97.8294	105.78
	0	100	100	100	100	100	100
Figure 1j
		Ctrl-Panc1-1	Ctrl-Panc1-2	Ctrl-Panc1-3	a6b4-Panc-1-1	a6b4-Panc-1-2	a6b4-Panc-1-3
	(µM)
	100	21.27	29.91	27.83	19.68	33.61	29.98
	50	30.34	37.83	36.51	41.93	55.72	44.12
	25	32.64	48.69	43.47	47.83	65.1	52.52
	12.5	37.71	49.21	45.22	56.1	73.12	59.53
	6.25	43.63	41.13	49.72	67.91	66.5	68.71
	3.125	63.55	68.26	65.07	86.18	80.19	84.8
	1.5625	77.25	86.65	84.28	99.85	111.56	99.9
	0.78125	66.57	79.91	82.21	94.95	96.07	86.26
	0.390625	71.59	88.58	72.91	93.44	99.05	77.04
	0.195312	68.81	101.51	83.8	98.03	98.04	92.71
	0.0976562	82.29	102.45	93.72	112.81	103.37	101
	0	100	100	100	100	100	100

## Sheet: Figure 3d&f
Figure 2d	Ctrl	WT	DCT
	21.82	32.9	19.99
	20.72	31.8	21.24
	21.03	35.1	18.61
Figure 2f	Ctrl	WT	DCT
	57.8	61.01	57.29
	59.24	65.23	57.22
	60.05	68.23	58.83

## Sheet: Figure 4e&g
Figure 3e	Ctrl	WT	DN
	35.1734	80.7937	52.903
	32.8904	81.0138	58.028
	38.2204	78.5733	58.1169
Figure 3g	Ctrl	WT	DN
	87.0666	103.901	82.5477
	82.6314	93.2319	81.0779
	85.0419	92.6829	84.7044

## Sheet: Figure 6b&d
Figure 5b	Ctrl	Ctrl+GnT-III	WTb4	WTb4+GnT-III
	31.7929	21.4651	61.9704	28.9874
	29.457	19.918	73.9098	29.9595
	27.7664	14.3268	61.9199	18.4571
Figure 5d	Ctrl	Ctrl+GnT-III	WTb4	WTb4+GnT-III
	65.32	63.32	84.71	70.54
	70.61	69.35	80.96	68.25
	67.97	71.2	77.86	62.07

## Sheet: Figure 7a&b
Figure 6a
	Cleaved cas3/tubulin-1	Cleaved cas3/tubulin-2	Cleaved cas3/tubulin-3
Ctrl DMSO	0.1	0.16	0
WT DMSO	0.16	0.32	0
DCT DMSO	0.13	0	0
Ctrl DOX	3.06	4.15	3.96
WT DOX	1	1	1
DCT DOX	1.77	2.35	1.82
Figure 6b
	Cleaved cas3/tubulin-1	Cleaved cas3/tubulin-2	Cleaved cas3/tubulin-3
Ctrl DMSO	0.33	0.33	0.05
WT DMSO	0.24	0.26	0.1
DCT DMSO	0.24	0.2	0.16
Ctrl DOX	1.79	1.54	1.21
WT DOX	1	1	1
DCT DOX	1.42	1.44	1.4

## Sheet: Figure 8a&b
Figure 7a
	Cleaved cas3/tubulin-1	Cleaved cas3/tubulin-2	Cleaved cas3/tubulin-3
Ctrl DMSO	0	0	0
Ctrl+GnT-III DMSO	0	0	0
WT DMSO	0	0	0
WT+GnT-III DMSO	1.02	0.41	0
Ctrl DOX	1.93	1.92	2.39
Ctrl+GnT-III DOX	5.37	4.97	5.69
WT DOX	1	1	1
WT+GnT-III DOX	9.26	9.26	8.61
Figure 7b
	Cleaved cas3/tubulin-1	Cleaved cas3/tubulin-2	Cleaved cas3/tubulin-3
Ctrl DMSO	0	0.12	0
Ctrl+GnT-III DMSO	0	0.44	0.53
WT DMSO	0	0	0.29
WT+GnT-III DMSO	0	0.61	0.38
Ctrl DOX	1.76	2.21	1.72
Ctrl+GnT-III DOX	4.65	3.05	4.22
WT DOX	1	1	1
WT+GnT-III DOX	2.18	2.9	2.37
